# Supplementary material for: Predicting Immunogenic Epitopes Variation of Envelope 2 Gene Among Chikungunya Virus Clonal Lineages by an In Silico Approach
Source: Viruses. 2024 Oct 29;16(11):1689. doi: 10.3390/v16111689 (PMC11599094; doi:10.3390/v16111689)
Supplement: Supplementary file 1 [file viruses-16-01689-s001.zip]

Archive with 12 entries (12 files):
- Table S7.pdf
- Figure S1_revised.pptx
- Figure S2_revised.pptx
- Figure S3_revised.pptx
- Figure S4_revised.pptx
- Figure S5_revised.pptx
- Table S1.pdf
- Table S2.pdf
- Table S3.pdf
- Table S4.pdf
- Table S5.pdf
- Table S6.pdf
